# Supplementary material for: Molecular, biochemical, and sensorial characterization of cocoa (Theobroma cacao L.) beans: A methodological pathway for the identification of new regional materials with outstanding profiles
Source: Heliyon. 2024 Jan 26;10(3):e24544. doi: 10.1016/j.heliyon.2024.e24544 (PMC10844050; doi:10.1016/j.heliyon.2024.e24544)
Supplement: Multimedia component 1 [file mmc1.xlsx]

## Sheet: Hoja1
Turbo	UF8	E2073	UF2A7	UF2	Apartadó
Turbo	UF9	E4063	UF4A6	UF4	Apartadó
Apartadó	UF1	E2053	UF2A5	UF2	Apartadó		Region	City	Code
Apartadó	UF2	E2013	UF2A1	UF2	Apartadó		Uraba	Apartadó	E2073
Apartadó	UF3	E4023	UF4A2	UF4	Apartadó				E4063
Apartadó	UF4	E6063	UF6A6	UF6	Carepa				E2053
Carepa	UF5	E1192	MF1A19	MF1	Maceo				E2013
	UF6	E1242	MF1A24	MF1	Maceo				E4023
		E1312	MF1A31	MF1	Maceo			Carepa	E6063
		E1182	MF1A18	MF1	Maceo		Bajo Cauca	Maceo	E1192
		E1162	MF1A16	MF1	Maceo				E1242
		E8061	BF8A6	BF8	Valdivia				E1312
									E1182
									E1162
							Magdalena Medio	Valdivia	E8061

## Sheet: Hoja2
Region	City	Code
Uraba	Apartadó	E2073
		E4063
		E2053
		E2013
		E4023
	Carepa	E6063
Bajo Cauca	Maceo	E1192
		E1242
		E1312
		E1182
		E1162
Magdalena Medio	Valdivia	E8061

## Sheet: Hoja3
Region	Agro-ecological zones (AEZs)	Altitude	Temperature	Relative Humidity	City	Code
Uraba	Tropical Rainforests (TRF)	Between 2 and 34 m.a.s.l.	26,8 ± 2,8 °C	90 ± 9 %	Apartadó	E2073
						E4063
						E2053
						E2013
						E4023
					Carepa	E6063
Bajo Cauca	Tropical Rainforests (TRF)	Between 90 and 340 m.a.s.l.	22,4 ± 3,1 °C	88 ± 13 %	Maceo	E1192
						E1242
						E1312
						E1182
						E1162
Magdalena Medio	Andean Region (AR)	Between 900 and 1230 m.a.s.l.	29,1 ± 3,9 °C	73 ± 18 %	Valdivia	E8061
